# Supplementary material for: Ecologically robust gut environment associated with personalized metabolic responses in a Japanese cohort
Source: Gut Microbes Rep. 2025 Nov 16;2(1):2574930. doi: 10.1080/29933935.2025.2574930 (PMC12940129; doi:10.1080/29933935.2025.2574930)
Supplement: Supplementary material — Supplementary_Figures_high_reso. [file KGMR_A_2574930_SM7620.zip]

Archive with 2 entries (2 files):
- Supplementary_Figures_high_reso.zip
- Supplementary_Figure_legends.docx
